# Supplementary material for: Elastic network modeling of cellular networks unveils sensor and effector genes that control information flow
Source: PLoS Comput Biol. 2022 May 31;18(5):e1010181. doi: 10.1371/journal.pcbi.1010181 (PMC9216591; doi:10.1371/journal.pcbi.1010181)
Supplement: S2 Data — (CSV) [file pcbi.1010181.s002.csv]

	orf_name	Systematic gene name	go_group	label	Description
0	fet3	YMR058W	cellular response to iron ion starvation	SC5 Iron ion transport	Ferro-O2-oxidoreductase; multicopper oxidase that oxidizes ferrous (Fe2+) to ferric iron (Fe3+) for subsequent cellular uptake by transmembrane permease Ftr1p; required for high-affinity iron uptake and involved in mediating resistance to copper ion toxicity, belongs to class of integral membrane multicopper oxidases; protein abundance increases in response to DNA replication stress
1	aft1	YGL071W	cellular response to iron ion starvation	SC5 Iron ion transport	Transcription factor involved in iron utilization and homeostasis; binds consensus site PyPuCACCCPu and activates transcription in response to changes in iron availability; in iron-replete conditions localization is regulated by Grx3p, Grx4p, and Fra2p, and promoter binding is negatively regulated via Grx3p-Grx4p binding; AFT1 has a paralog, AFT2, that arose from the whole genome duplication; rel…
2	dal81	YIR023W	phenylalanine transport	SC9 Phenylalanine transport	Positive regulator of genes in multiple nitrogen degradation pathways; contains DNA binding domain but does not appear to bind the dodecanucleotide sequence present in the promoter region of many genes involved in allantoin catabolism
3	agp1	YCL025C	phenylalanine transport	SC9 Phenylalanine transport	Low-affinity amino acid permease with broad substrate range; involved in uptake of asparagine, glutamine, and other amino acids; expression regulated by SPS plasma membrane amino acid sensor system (Ssy1p-Ptr3p-Ssy5p); AGP1 has a paralog, GNP1, that arose from the whole genome duplication
4	inm1	YHR046C		SC8	Inositol monophosphatase; involved in biosynthesis of inositol and in phosphoinositide second messenger signaling; INM1 expression increases in the presence of inositol and decreases upon exposure to antibipolar drugs lithium and valproate
5	stp1	YDR463W	phenylalanine transport	SC9 Phenylalanine transport	Transcription factor; contains a N-terminal regulatory motif (RI) that acts as a cytoplasmic retention determinant and as an Asi dependent degron in the nucleus; undergoes proteolytic processing by SPS (Ssy1p-Ptr3p-Ssy5p)-sensor component Ssy5p in response to extracellular amino acids; activates transcription of amino acid permease genes and may have a role in tRNA processing; STP1 has a paralog,…
6	bap2	YBR068C	phenylalanine transport	SC9 Phenylalanine transport	High-affinity leucine permease; functions as a branched-chain amino acid permease involved in uptake of leucine, isoleucine and valine; contains 12 predicted transmembrane domains; BAP2 has a paralog, BAP3, that arose from the whole genome duplication
7	mks1-supp1	YNL076W	mitochondria-nucleus signaling pathway	SC6 Mitochondria nucleus signaling pathway	Pleiotropic negative transcriptional regulator; involved in Ras-CAMP and lysine biosynthetic pathways and nitrogen regulation; involved in retrograde (RTG) mitochondria-to-nucleus signaling
8	rtg1	YOL067C	mitochondria-nucleus signaling pathway	SC6 Mitochondria nucleus signaling pathway	Transcription factor (bHLH) involved in interorganelle communication; contributes to communication between mitochondria, peroxisomes, and nucleus; target of Hog1p; activated in stochastic pulses of nuclear localization
9	rtg2	YGL252C	mitochondria-nucleus signaling pathway	SC6 Mitochondria nucleus signaling pathway	Sensor of mitochondrial dysfunction; regulates the subcellular location of Rtg1p and Rtg3p, transcriptional activators of the retrograde (RTG) and TOR pathways; Rtg2p is inhibited by the phosphorylated form of Mks1p
10	rtg3	YBL103C	mitochondria-nucleus signaling pathway	SC6 Mitochondria nucleus signaling pathway	bHLH/Zip transcription factor for retrograde (RTG) and TOR pathways; forms a complex with another bHLH/Zip protein, Rtg1p, to activate the pathways; target of Hog1p
11	sps18	YNL204C		SC7	Protein of unknown function, contains a putative zinc-binding domain; expressed during sporulation; SPS18 has a paralog, GCS1, that arose from the whole genome duplication
12	pch2	YBR186W		SC7	Hexameric ring ATPase that remodels chromosome axis protein Hop1p; nucleolar component of the pachytene checkpoint, which prevents chromosome segregation when recombination and chromosome synapsis are defective; also represses meiotic interhomolog recombination in rDNA; required for meiotic double-stranded break formation
13	stp2	YHR006W	phenylalanine transport	SC9 Phenylalanine transport	Transcription factor; activated by proteolytic processing in response to signals from the SPS sensor system for external amino acids; activates transcription of amino acid permease genes; STP2 has a paralog, STP1, that arose from the whole genome duplication
14	sip4	YJL089W	hexose metabolic process	SC4 Hexose metabolic process	C6 zinc cluster transcriptional activator; binds to the carbon source-responsive element (CSRE) of gluconeogenic genes; involved in the positive regulation of gluconeogenesis; regulated by Snf1p protein kinase; localized to the nucleus
