# Supplementary material for: Elastic network modeling of cellular networks unveils sensor and effector genes that control information flow
Source: PLoS Comput Biol. 2022 May 31;18(5):e1010181. doi: 10.1371/journal.pcbi.1010181 (PMC9216591; doi:10.1371/journal.pcbi.1010181)
Supplement: S3 Data — (CSV) [file pcbi.1010181.s003.csv]

GO	NS	enrichment	name	ratio_in_study	ratio_in_pop	p_uncorrected	depth	study_count	p_fdr	study_items	p_fdr_fix	cluster_id	cluster_type
GO:0007249	BP	e	I-kappaB kinase/NF-kappaB signaling	(10, 15)	(55, 3513)	1.0633938033317408e-15	6	10	0.0	['RNF31', 'RELA', 'TRAF6', 'NFKBIA', 'MYD88', 'TNFAIP3', 'CFLAR', 'BIRC2', 'MAP3K7', 'TRAF2']	0.001996007984031936	HSC1	sensor
GO:0002753	BP	e	cytoplasmic pattern recognition receptor signaling pathway	(7, 15)	(15, 3513)	3.129170043708993e-14	6	7	0.0	['RELA', 'TRAF6', 'NFKBIA', 'TNFAIP3', 'CYLD', 'BIRC2', 'MAP3K7']	0.001996007984031936	HSC1	sensor
GO:0038061	BP	e	NIK/NF-kappaB signaling	(8, 15)	(28, 3513)	3.3817053212992036e-14	6	8	0.0	['RELA', 'TRAF6', 'NFKBIA', 'NFKB2', 'CYLD', 'BIRC2', 'MAP3K7', 'TRAF2']	0.001996007984031936	HSC1	sensor
GO:0043122	BP	e	regulation of I-kappaB kinase/NF-kappaB signaling	(9, 15)	(49, 3513)	4.348046210921643e-14	7	9	0.0	['RNF31', 'RELA', 'TRAF6', 'MYD88', 'TNFAIP3', 'CFLAR', 'BIRC2', 'MAP3K7', 'TRAF2']	0.001996007984031936	HSC1	sensor
GO:0019221	BP	e	cytokine-mediated signaling pathway	(10, 15)	(79, 3513)	5.074903336451119e-14	6	10	0.0	['RELA', 'TRAF6', 'NFKBIA', 'MYD88', 'TNFAIP3', 'CYLD', 'BIRC2', 'MAP3K7', 'TRAF2', 'IL1R1']	0.001996007984031936	HSC1	sensor
GO:0002221	BP	e	pattern recognition receptor signaling pathway	(8, 15)	(31, 3513)	8.537298119674975e-14	5	8	0.0	['RELA', 'TRAF6', 'NFKBIA', 'MYD88', 'TNFAIP3', 'CYLD', 'BIRC2', 'MAP3K7']	0.001996007984031936	HSC1	sensor
GO:0035872	BP	e	nucleotide-binding domain, leucine rich repeat containing receptor signaling pathway	(6, 15)	(9, 3513)	1.60669202282573e-13	6	6	0.0	['RELA', 'NFKBIA', 'TNFAIP3', 'CYLD', 'BIRC2', 'MAP3K7']	0.001996007984031936	HSC1	sensor
GO:0070423	BP	e	nucleotide-binding oligomerization domain containing signaling pathway	(6, 15)	(9, 3513)	1.60669202282573e-13	7	6	0.0	['RELA', 'NFKBIA', 'TNFAIP3', 'CYLD', 'BIRC2', 'MAP3K7']	0.001996007984031936	HSC1	sensor
GO:0051090	BP	e	regulation of DNA-binding transcription factor activity	(10, 15)	(91, 3513)	2.228259753271285e-13	10	10	0.0	['RNF31', 'RELA', 'TRAF6', 'NFKBIA', 'MYD88', 'TNFAIP3', 'CYLD', 'CFLAR', 'MAP3K7', 'TRAF2']	0.001996007984031936	HSC1	sensor
GO:0031347	BP	e	regulation of defense response	(10, 15)	(92, 3513)	2.4966875638078907e-13	5	10	0.0	['RNF31', 'RELA', 'TRAF6', 'NFKBIA', 'MYD88', 'TNFAIP3', 'CYLD', 'BIRC2', 'MAP3K7', 'IL1R1']	0.001996007984031936	HSC1	sensor
GO:0043123	BP	e	positive regulation of I-kappaB kinase/NF-kappaB signaling	(8, 15)	(39, 3513)	6.563636222627999e-13	8	8	0.0	['RNF31', 'RELA', 'TRAF6', 'MYD88', 'CFLAR', 'BIRC2', 'MAP3K7', 'TRAF2']	0.001996007984031936	HSC1	sensor
GO:0032101	BP	e	regulation of response to external stimulus	(10, 15)	(122, 3513)	4.585319551472032e-12	4	10	0.0	['RNF31', 'RELA', 'TRAF6', 'NFKBIA', 'MYD88', 'TNFAIP3', 'CYLD', 'BIRC2', 'MAP3K7', 'IL1R1']	0.001996007984031936	HSC1	sensor
GO:0051092	BP	e	positive regulation of NF-kappaB transcription factor activity	(7, 15)	(30, 3513)	9.606224134657377e-12	12	7	0.0	['RNF31', 'RELA', 'TRAF6', 'MYD88', 'CFLAR', 'MAP3K7', 'TRAF2']	0.001996007984031936	HSC1	sensor
GO:0033209	BP	e	tumor necrosis factor-mediated signaling pathway	(7, 15)	(33, 3513)	2.0037147400641314e-11	7	7	0.0	['RELA', 'TRAF6', 'NFKBIA', 'TNFAIP3', 'CYLD', 'BIRC2', 'TRAF2']	0.001996007984031936	HSC1	sensor
GO:0007166	BP	e	cell surface receptor signaling pathway	(13, 15)	(408, 3513)	4.961155760197375e-11	5	13	0.0	['RNF31', 'RELA', 'TRAF6', 'NFKBIA', 'MYD88', 'NCOA5', 'TNFAIP3', 'CYLD', 'CFLAR', 'BIRC2', 'MAP3K7', 'TRAF2', 'IL1R1']	0.001996007984031936	HSC1	sensor
GO:0006955	BP	e	immune response	(11, 15)	(229, 3513)	7.756903799240406e-11	2	11	0.0	['RNF31', 'RELA', 'TRAF6', 'MYD88', 'TNFAIP3', 'NFKB2', 'CYLD', 'BIRC2', 'MAP3K7', 'TRAF2', 'IL1R1']	0.001996007984031936	HSC1	sensor
GO:0071345	BP	e	cellular response to cytokine stimulus	(10, 15)	(164, 3513)	9.21921913069761e-11	5	10	0.0	['RELA', 'TRAF6', 'NFKBIA', 'MYD88', 'TNFAIP3', 'CYLD', 'BIRC2', 'MAP3K7', 'TRAF2', 'IL1R1']	0.001996007984031936	HSC1	sensor
GO:0002224	BP	e	toll-like receptor signaling pathway	(6, 15)	(22, 3513)	1.3867951683345952e-10	6	6	0.0	['TRAF6', 'NFKBIA', 'MYD88', 'TNFAIP3', 'BIRC2', 'MAP3K7']	0.001996007984031936	HSC1	sensor
GO:0080134	BP	e	regulation of response to stress	(11, 15)	(243, 3513)	1.4880016323545628e-10	4	11	0.0	['RNF31', 'RELA', 'TRAF6', 'NFKBIA', 'MYD88', 'TNFAIP3', 'CYLD', 'BIRC2', 'MAP3K7', 'TRAF2', 'IL1R1']	0.001996007984031936	HSC1	sensor
GO:0034097	BP	e	response to cytokine	(10, 15)	(174, 3513)	1.6710628058049258e-10	4	10	0.0	['RELA', 'TRAF6', 'NFKBIA', 'MYD88', 'TNFAIP3', 'CYLD', 'BIRC2', 'MAP3K7', 'TRAF2', 'IL1R1']	0.001996007984031936	HSC1	sensor
GO:0002460	BP	e	adaptive immune response based on somatic recombination of immune receptors built from immunoglobulin superfamily domains	(7, 15)	(45, 3513)	2.0776470482260025e-10	4	7	0.0	['TRAF6', 'MYD88', 'TNFAIP3', 'NFKB2', 'MAP3K7', 'TRAF2', 'IL1R1']	0.001996007984031936	HSC1	sensor
GO:0070498	BP	e	interleukin-1-mediated signaling pathway	(4, 15)	(4, 3513)	2.1546329155962038e-10	7	4	0.0	['MAP3K7', 'TRAF6', 'IL1R1', 'MYD88']	0.001996007984031936	HSC1	sensor
GO:0048584	BP	e	positive regulation of response to stimulus	(12, 15)	(351, 3513)	2.865561051062167e-10	4	12	0.0	['RNF31', 'RELA', 'TRAF6', 'NFKBIA', 'MYD88', 'TNFAIP3', 'CYLD', 'CFLAR', 'BIRC2', 'MAP3K7', 'TRAF2', 'IL1R1']	0.001996007984031936	HSC1	sensor
GO:0002250	BP	e	adaptive immune response	(7, 15)	(49, 3513)	3.9012565423188567e-10	3	7	0.0	['TRAF6', 'MYD88', 'TNFAIP3', 'NFKB2', 'MAP3K7', 'TRAF2', 'IL1R1']	0.001996007984031936	HSC1	sensor
GO:0009967	BP	e	positive regulation of signal transduction	(11, 15)	(266, 3513)	4.0014335592740195e-10	6	11	0.0	['RNF31', 'RELA', 'TRAF6', 'MYD88', 'TNFAIP3', 'CYLD', 'CFLAR', 'BIRC2', 'MAP3K7', 'TRAF2', 'IL1R1']	0.001996007984031936	HSC1	sensor
GO:0050727	BP	e	regulation of inflammatory response	(7, 15)	(51, 3513)	5.236861941043338e-10	6	7	0.0	['RELA', 'NFKBIA', 'MYD88', 'TNFAIP3', 'CYLD', 'BIRC2', 'IL1R1']	0.001996007984031936	HSC1	sensor
GO:0051091	BP	e	positive regulation of DNA-binding transcription factor activity	(7, 15)	(51, 3513)	5.236861941043338e-10	11	7	0.0	['RNF31', 'RELA', 'TRAF6', 'MYD88', 'CFLAR', 'MAP3K7', 'TRAF2']	0.001996007984031936	HSC1	sensor
GO:0010647	BP	e	positive regulation of cell communication	(11, 15)	(286, 3513)	8.815115693528909e-10	5	11	0.0	['RNF31', 'RELA', 'TRAF6', 'MYD88', 'TNFAIP3', 'CYLD', 'CFLAR', 'BIRC2', 'MAP3K7', 'TRAF2', 'IL1R1']	0.001996007984031936	HSC1	sensor
GO:0001817	BP	e	regulation of cytokine production	(8, 15)	(92, 3513)	9.026305389838712e-10	6	8	0.0	['RELA', 'TRAF6', 'MYD88', 'TNFAIP3', 'CYLD', 'MAP3K7', 'TRAF2', 'IL1R1']	0.001996007984031936	HSC1	sensor
GO:0023056	BP	e	positive regulation of signaling	(11, 15)	(287, 3513)	9.156119261974261e-10	4	11	0.0	['RNF31', 'RELA', 'TRAF6', 'MYD88', 'TNFAIP3', 'CYLD', 'CFLAR', 'BIRC2', 'MAP3K7', 'TRAF2', 'IL1R1']	0.001996007984031936	HSC1	sensor
GO:0009966	BP	e	regulation of signal transduction	(13, 15)	(514, 3513)	9.755677244903261e-10	5	13	0.0	['RNF31', 'RELA', 'TRAF6', 'NFKBIA', 'MYD88', 'NCOA5', 'TNFAIP3', 'CYLD', 'CFLAR', 'BIRC2', 'MAP3K7', 'TRAF2', 'IL1R1']	0.001996007984031936	HSC1	sensor
GO:0002682	BP	e	regulation of immune system process	(10, 15)	(208, 3513)	9.932311561633358e-10	3	10	0.0	['RNF31', 'RELA', 'TRAF6', 'NFKBIA', 'MYD88', 'TNFAIP3', 'BIRC2', 'MAP3K7', 'TRAF2', 'IL1R1']	0.001996007984031936	HSC1	sensor
GO:0001816	BP	e	cytokine production	(8, 15)	(94, 3513)	1.0755459696267878e-09	5	8	0.0	['RELA', 'TRAF6', 'MYD88', 'TNFAIP3', 'CYLD', 'MAP3K7', 'TRAF2', 'IL1R1']	0.001996007984031936	HSC1	sensor
GO:0006952	BP	e	defense response	(10, 15)	(210, 3513)	1.092310352697558e-09	3	10	0.0	['RNF31', 'RELA', 'TRAF6', 'NFKBIA', 'MYD88', 'TNFAIP3', 'CYLD', 'BIRC2', 'MAP3K7', 'IL1R1']	0.001996007984031936	HSC1	sensor
GO:0071356	BP	e	cellular response to tumor necrosis factor	(7, 15)	(58, 3513)	1.3409490662984803e-09	6	7	0.0	['RELA', 'TRAF6', 'NFKBIA', 'TNFAIP3', 'CYLD', 'BIRC2', 'TRAF2']	0.001996007984031936	HSC1	sensor
GO:0034612	BP	e	response to tumor necrosis factor	(7, 15)	(59, 3513)	1.5183890726532444e-09	5	7	0.0	['RELA', 'TRAF6', 'NFKBIA', 'TNFAIP3', 'CYLD', 'BIRC2', 'TRAF2']	0.001996007984031936	HSC1	sensor
GO:0002376	BP	e	immune system process	(12, 15)	(414, 3513)	2.0242029804788517e-09	1	12	0.0	['RNF31', 'RELA', 'TRAF6', 'NFKBIA', 'MYD88', 'TNFAIP3', 'NFKB2', 'CYLD', 'BIRC2', 'MAP3K7', 'TRAF2', 'IL1R1']	0.001996007984031936	HSC1	sensor
GO:0010646	BP	e	regulation of cell communication	(13, 15)	(556, 3513)	2.670183520376229e-09	4	13	0.0	['RNF31', 'RELA', 'TRAF6', 'NFKBIA', 'MYD88', 'NCOA5', 'TNFAIP3', 'CYLD', 'CFLAR', 'BIRC2', 'MAP3K7', 'TRAF2', 'IL1R1']	0.001996007984031936	HSC1	sensor
GO:0030522	BP	e	intracellular receptor signaling pathway	(7, 15)	(64, 3513)	2.737088381283583e-09	5	7	0.0	['RELA', 'TRAF6', 'NFKBIA', 'TNFAIP3', 'CYLD', 'BIRC2', 'MAP3K7']	0.001996007984031936	HSC1	sensor
GO:0023051	BP	e	regulation of signaling	(13, 15)	(558, 3513)	2.795741059402571e-09	3	13	0.0	['RNF31', 'RELA', 'TRAF6', 'NFKBIA', 'MYD88', 'NCOA5', 'TNFAIP3', 'CYLD', 'CFLAR', 'BIRC2', 'MAP3K7', 'TRAF2', 'IL1R1']	0.001996007984031936	HSC1	sensor
GO:0002724	BP	e	regulation of T cell cytokine production	(4, 15)	(6, 3513)	3.2157582231100515e-09	8	4	0.0	['MAP3K7', 'TRAF2', 'TRAF6', 'IL1R1']	0.001996007984031936	HSC1	sensor
GO:0002726	BP	e	positive regulation of T cell cytokine production	(4, 15)	(6, 3513)	3.2157582231100515e-09	9	4	0.0	['MAP3K7', 'TRAF2', 'TRAF6', 'IL1R1']	0.001996007984031936	HSC1	sensor
GO:0002369	BP	e	T cell cytokine production	(4, 15)	(6, 3513)	3.2157582231100515e-09	7	4	0.0	['MAP3K7', 'TRAF2', 'TRAF6', 'IL1R1']	0.001996007984031936	HSC1	sensor
GO:1902531	BP	e	regulation of intracellular signal transduction	(11, 15)	(323, 3513)	3.29629127920179e-09	6	11	0.0	['RNF31', 'RELA', 'TRAF6', 'NFKBIA', 'MYD88', 'TNFAIP3', 'CYLD', 'CFLAR', 'BIRC2', 'MAP3K7', 'TRAF2']	0.001996007984031936	HSC1	sensor
GO:0071310	BP	e	cellular response to organic substance	(12, 15)	(444, 3513)	4.613667697245809e-09	4	12	0.0	['RELA', 'TRAF6', 'NFKBIA', 'MYD88', 'NCOA5', 'TNFAIP3', 'CYLD', 'CFLAR', 'BIRC2', 'MAP3K7', 'TRAF2', 'IL1R1']	0.001996007984031936	HSC1	sensor
GO:1901222	BP	e	regulation of NIK/NF-kappaB signaling	(5, 15)	(18, 3513)	5.61073941582176e-09	7	5	0.0	['RELA', 'TRAF6', 'NFKBIA', 'CYLD', 'BIRC2']	0.001996007984031936	HSC1	sensor
GO:0050776	BP	e	regulation of immune response	(8, 15)	(116, 3513)	5.897731364400529e-09	4	8	0.0	['RNF31', 'RELA', 'TRAF6', 'TNFAIP3', 'BIRC2', 'MAP3K7', 'TRAF2', 'IL1R1']	0.001996007984031936	HSC1	sensor
GO:0071347	BP	e	cellular response to interleukin-1	(5, 15)	(20, 3513)	1.0104473090412827e-08	6	5	0.0	['RELA', 'TRAF6', 'MYD88', 'MAP3K7', 'IL1R1']	0.001996007984031936	HSC1	sensor
GO:0048583	BP	e	regulation of response to stimulus	(13, 15)	(635, 3513)	1.4547963869078848e-08	3	13	0.0	['RNF31', 'RELA', 'TRAF6', 'NFKBIA', 'MYD88', 'NCOA5', 'TNFAIP3', 'CYLD', 'CFLAR', 'BIRC2', 'MAP3K7', 'TRAF2', 'IL1R1']	0.001996007984031936	HSC1	sensor
GO:0002711	BP	e	positive regulation of T cell mediated immunity	(4, 15)	(8, 3513)	1.4931671626146166e-08	8	4	0.0	['MAP3K7', 'TRAF2', 'TRAF6', 'IL1R1']	0.001996007984031936	HSC1	sensor
GO:0035556	BP	e	intracellular signal transduction	(12, 15)	(504, 3513)	2.0370257895530962e-08	5	12	0.0	['RNF31', 'RELA', 'TRAF6', 'NFKBIA', 'MYD88', 'TNFAIP3', 'NFKB2', 'CFLAR', 'CYLD', 'BIRC2', 'MAP3K7', 'TRAF2']	0.001996007984031936	HSC1	sensor
GO:0051707	BP	e	response to other organism	(9, 15)	(202, 3513)	2.138051642281609e-08	4	9	0.0	['RNF31', 'RELA', 'TRAF6', 'NFKBIA', 'MYD88', 'TNFAIP3', 'CYLD', 'BIRC2', 'MAP3K7']	0.001996007984031936	HSC1	sensor
GO:0043207	BP	e	response to external biotic stimulus	(9, 15)	(202, 3513)	2.138051642281609e-08	3	9	0.0	['RNF31', 'RELA', 'TRAF6', 'NFKBIA', 'MYD88', 'TNFAIP3', 'CYLD', 'BIRC2', 'MAP3K7']	0.001996007984031936	HSC1	sensor
GO:0098542	BP	e	defense response to other organism	(8, 15)	(138, 3513)	2.3659155073974646e-08	5	8	0.0	['RNF31', 'RELA', 'TRAF6', 'MYD88', 'TNFAIP3', 'CYLD', 'BIRC2', 'MAP3K7']	0.001996007984031936	HSC1	sensor
GO:0002720	BP	e	positive regulation of cytokine production involved in immune response	(4, 15)	(9, 3513)	2.6809570034085435e-08	8	4	0.0	['MAP3K7', 'TRAF2', 'TRAF6', 'IL1R1']	0.001996007984031936	HSC1	sensor
GO:0009607	BP	e	response to biotic stimulus	(9, 15)	(209, 3513)	2.890116522913227e-08	2	9	0.0	['RNF31', 'RELA', 'TRAF6', 'NFKBIA', 'MYD88', 'TNFAIP3', 'CYLD', 'BIRC2', 'MAP3K7']	0.001996007984031936	HSC1	sensor
GO:0006954	BP	e	inflammatory response	(7, 15)	(91, 3513)	3.376020013400906e-08	4	7	0.0	['RELA', 'NFKBIA', 'MYD88', 'TNFAIP3', 'CYLD', 'BIRC2', 'IL1R1']	0.001996007984031936	HSC1	sensor
GO:0070555	BP	e	response to interleukin-1	(5, 15)	(25, 3513)	3.421603763110183e-08	5	5	0.0	['RELA', 'TRAF6', 'MYD88', 'MAP3K7', 'IL1R1']	0.001996007984031936	HSC1	sensor
GO:0002718	BP	e	regulation of cytokine production involved in immune response	(4, 15)	(10, 3513)	4.4570485761864936e-08	7	4	0.0	['MAP3K7', 'TRAF2', 'TRAF6', 'IL1R1']	0.001996007984031936	HSC1	sensor
GO:0070887	BP	e	cellular response to chemical stimulus	(12, 15)	(544, 3513)	4.959127474346554e-08	3	12	0.0	['RELA', 'TRAF6', 'NFKBIA', 'MYD88', 'NCOA5', 'TNFAIP3', 'CYLD', 'CFLAR', 'BIRC2', 'MAP3K7', 'TRAF2', 'IL1R1']	0.001996007984031936	HSC1	sensor
GO:1903506	BP	e	regulation of nucleic acid-templated transcription	(13, 15)	(703, 3513)	5.289780486487593e-08	8	13	0.0	['RNF31', 'RELA', 'TRAF6', 'NFKBIA', 'MYD88', 'NCOA5', 'TNFAIP3', 'NFKB2', 'CFLAR', 'CYLD', 'BIRC2', 'MAP3K7', 'TRAF2']	0.001996007984031936	HSC1	sensor
GO:0006355	BP	e	regulation of transcription, DNA-templated	(13, 15)	(703, 3513)	5.289780486487593e-08	9	13	0.0	['RNF31', 'RELA', 'TRAF6', 'NFKBIA', 'MYD88', 'NCOA5', 'TNFAIP3', 'NFKB2', 'CFLAR', 'CYLD', 'BIRC2', 'MAP3K7', 'TRAF2']	0.001996007984031936	HSC1	sensor
GO:2001141	BP	e	regulation of RNA biosynthetic process	(13, 15)	(704, 3513)	5.385803311639762e-08	7	13	0.0	['RNF31', 'RELA', 'TRAF6', 'NFKBIA', 'MYD88', 'NCOA5', 'TNFAIP3', 'NFKB2', 'CFLAR', 'CYLD', 'BIRC2', 'MAP3K7', 'TRAF2']	0.001996007984031936	HSC1	sensor
GO:0007165	BP	e	signal transduction	(14, 15)	(907, 3513)	6.200300880087609e-08	4	14	0.0	['RNF31', 'RELA', 'TRAF6', 'NFKBIA', 'MYD88', 'NCOA5', 'TNFAIP3', 'NFKB2', 'CFLAR', 'CYLD', 'BIRC2', 'MAP3K7', 'TRAF2', 'IL1R1']	0.001996007984031936	HSC1	sensor
GO:0002709	BP	e	regulation of T cell mediated immunity	(4, 15)	(11, 3513)	6.986354792030232e-08	7	4	0.0	['MAP3K7', 'TRAF2', 'TRAF6', 'IL1R1']	0.001996007984031936	HSC1	sensor
GO:0002367	BP	e	cytokine production involved in immune response	(4, 15)	(11, 3513)	6.986354792030232e-08	6	4	0.0	['MAP3K7', 'TRAF2', 'TRAF6', 'IL1R1']	0.001996007984031936	HSC1	sensor
GO:0010033	BP	e	response to organic substance	(12, 15)	(561, 3513)	7.089170772058519e-08	3	12	0.0	['RELA', 'TRAF6', 'NFKBIA', 'MYD88', 'NCOA5', 'TNFAIP3', 'CYLD', 'CFLAR', 'BIRC2', 'MAP3K7', 'TRAF2', 'IL1R1']	0.001996007984031936	HSC1	sensor
GO:0007254	BP	e	JNK cascade	(5, 15)	(29, 3513)	7.575207111526943e-08	8	5	0.0	['TRAF6', 'MYD88', 'CYLD', 'MAP3K7', 'TRAF2']	0.001996007984031936	HSC1	sensor
GO:0002822	BP	e	regulation of adaptive immune response based on somatic recombination of immune receptors built from immunoglobulin superfamily domains	(5, 15)	(30, 3513)	9.068563087890826e-08	6	5	0.0	['TRAF6', 'TNFAIP3', 'MAP3K7', 'TRAF2', 'IL1R1']	0.001996007984031936	HSC1	sensor
GO:0097300	BP	e	programmed necrotic cell death	(4, 15)	(12, 3513)	1.04532268650791e-07	4	4	0.0	['BIRC2', 'TRAF2', 'CYLD', 'CFLAR']	0.001996007984031936	HSC1	sensor
GO:0032623	BP	e	interleukin-2 production	(4, 15)	(12, 3513)	1.04532268650791e-07	6	4	0.0	['MAP3K7', 'TRAF2', 'TNFAIP3', 'TRAF6']	0.001996007984031936	HSC1	sensor
GO:0032663	BP	e	regulation of interleukin-2 production	(4, 15)	(12, 3513)	1.04532268650791e-07	7	4	0.0	['MAP3K7', 'TRAF2', 'TNFAIP3', 'TRAF6']	0.001996007984031936	HSC1	sensor
GO:0001819	BP	e	positive regulation of cytokine production	(6, 15)	(62, 3513)	1.0455878764808704e-07	7	6	0.0	['RELA', 'TRAF6', 'MYD88', 'MAP3K7', 'TRAF2', 'IL1R1']	0.001996007984031936	HSC1	sensor
GO:0045087	BP	e	innate immune response	(7, 15)	(108, 3513)	1.123372204108437e-07	6	7	0.0	['RELA', 'TRAF6', 'MYD88', 'TNFAIP3', 'CYLD', 'BIRC2', 'MAP3K7']	0.001996007984031936	HSC1	sensor
GO:0002819	BP	e	regulation of adaptive immune response	(5, 15)	(32, 3513)	1.27537510210951e-07	5	5	0.0	['TRAF6', 'TNFAIP3', 'MAP3K7', 'TRAF2', 'IL1R1']	0.001996007984031936	HSC1	sensor
GO:0006351	BP	e	transcription, DNA-templated	(13, 15)	(758, 3513)	1.3696863920502443e-07	9	13	0.0	['RNF31', 'RELA', 'TRAF6', 'NFKBIA', 'MYD88', 'NCOA5', 'TNFAIP3', 'NFKB2', 'CFLAR', 'CYLD', 'BIRC2', 'MAP3K7', 'TRAF2']	0.001996007984031936	HSC1	sensor
GO:0097659	BP	e	nucleic acid-templated transcription	(13, 15)	(758, 3513)	1.3696863920502443e-07	8	13	0.0	['RNF31', 'RELA', 'TRAF6', 'NFKBIA', 'MYD88', 'NCOA5', 'TNFAIP3', 'NFKB2', 'CFLAR', 'CYLD', 'BIRC2', 'MAP3K7', 'TRAF2']	0.001996007984031936	HSC1	sensor
GO:0044419	BP	e	biological process involved in interspecies interaction between organisms	(9, 15)	(252, 3513)	1.4957462904145543e-07	1	9	0.0	['RNF31', 'RELA', 'TRAF6', 'NFKBIA', 'MYD88', 'TNFAIP3', 'CYLD', 'BIRC2', 'MAP3K7']	0.001996007984031936	HSC1	sensor
GO:0031663	BP	e	lipopolysaccharide-mediated signaling pathway	(4, 15)	(13, 3513)	1.5061199267274292e-07	6	4	0.0	['TNFAIP3', 'TRAF6', 'NFKBIA', 'MYD88']	0.001996007984031936	HSC1	sensor
GO:0032774	BP	e	RNA biosynthetic process	(13, 15)	(764, 3513)	1.512751085485915e-07	7	13	0.0	['RNF31', 'RELA', 'TRAF6', 'NFKBIA', 'MYD88', 'NCOA5', 'TNFAIP3', 'NFKB2', 'CFLAR', 'CYLD', 'BIRC2', 'MAP3K7', 'TRAF2']	0.001996007984031936	HSC1	sensor
GO:0023052	BP	e	signaling	(14, 15)	(972, 3513)	1.6076145405226198e-07	1	14	0.0	['RNF31', 'RELA', 'TRAF6', 'NFKBIA', 'MYD88', 'NCOA5', 'TNFAIP3', 'NFKB2', 'CFLAR', 'CYLD', 'BIRC2', 'MAP3K7', 'TRAF2', 'IL1R1']	0.001996007984031936	HSC1	sensor
GO:0007154	BP	e	cell communication	(14, 15)	(978, 3513)	1.7495054220634487e-07	2	14	0.0	['RNF31', 'RELA', 'TRAF6', 'NFKBIA', 'MYD88', 'NCOA5', 'TNFAIP3', 'NFKB2', 'CFLAR', 'CYLD', 'BIRC2', 'MAP3K7', 'TRAF2', 'IL1R1']	0.001996007984031936	HSC1	sensor
GO:0010468	BP	e	regulation of gene expression	(14, 15)	(983, 3513)	1.876495820516281e-07	5	14	0.0	['RNF31', 'RELA', 'TRAF6', 'NFKBIA', 'MYD88', 'NCOA5', 'TNFAIP3', 'NFKB2', 'CFLAR', 'CYLD', 'BIRC2', 'MAP3K7', 'TRAF2', 'IL1R1']	0.001996007984031936	HSC1	sensor
GO:0051252	BP	e	regulation of RNA metabolic process	(13, 15)	(783, 3513)	2.0609491354223825e-07	6	13	0.0	['RNF31', 'RELA', 'TRAF6', 'NFKBIA', 'MYD88', 'NCOA5', 'TNFAIP3', 'NFKB2', 'CFLAR', 'CYLD', 'BIRC2', 'MAP3K7', 'TRAF2']	0.001996007984031936	HSC1	sensor
GO:0002456	BP	e	T cell mediated immunity	(4, 15)	(14, 3513)	2.103273653132299e-07	5	4	0.0	['MAP3K7', 'TRAF2', 'TRAF6', 'IL1R1']	0.001996007984031936	HSC1	sensor
GO:0070265	BP	e	necrotic cell death	(4, 15)	(14, 3513)	2.103273653132299e-07	3	4	0.0	['BIRC2', 'TRAF2', 'CYLD', 'CFLAR']	0.001996007984031936	HSC1	sensor
GO:0002684	BP	e	positive regulation of immune system process	(7, 15)	(121, 3513)	2.4770285000882194e-07	4	7	0.0	['RNF31', 'RELA', 'TRAF6', 'MYD88', 'MAP3K7', 'TRAF2', 'IL1R1']	0.001996007984031936	HSC1	sensor
GO:0032495	BP	e	response to muramyl dipeptide	(3, 15)	(4, 3513)	2.5144566125087647e-07	6	3	0.0	['RELA', 'TNFAIP3', 'NFKBIA']	0.001996007984031936	HSC1	sensor
GO:0002755	BP	e	MyD88-dependent toll-like receptor signaling pathway	(3, 15)	(4, 3513)	2.5144566125087647e-07	7	3	0.0	['MAP3K7', 'TRAF6', 'MYD88']	0.001996007984031936	HSC1	sensor
GO:0009605	BP	e	response to external stimulus	(10, 15)	(368, 3513)	2.6289299139512974e-07	2	10	0.002	['RNF31', 'RELA', 'TRAF6', 'NFKBIA', 'MYD88', 'TNFAIP3', 'CYLD', 'BIRC2', 'MAP3K7', 'IL1R1']	0.003992015968063872	HSC1	sensor
GO:1902533	BP	e	positive regulation of intracellular signal transduction	(8, 15)	(188, 3513)	2.706451944990885e-07	7	8	0.002	['RNF31', 'RELA', 'TRAF6', 'MYD88', 'CFLAR', 'BIRC2', 'MAP3K7', 'TRAF2']	0.003992015968063872	HSC1	sensor
GO:0006915	BP	e	apoptotic process	(10, 15)	(372, 3513)	2.9163054677528025e-07	4	10	0.004	['RELA', 'TRAF6', 'NFKBIA', 'MYD88', 'TNFAIP3', 'CYLD', 'CFLAR', 'BIRC2', 'MAP3K7', 'TRAF2']	0.005988023952095809	HSC1	sensor
GO:0071222	BP	e	cellular response to lipopolysaccharide	(5, 15)	(38, 3513)	3.1336758697572143e-07	6	5	0.004	['RELA', 'TRAF6', 'NFKBIA', 'MYD88', 'TNFAIP3']	0.005988023952095809	HSC1	sensor
GO:0050778	BP	e	positive regulation of immune response	(6, 15)	(77, 3513)	3.8999107925210163e-07	5	6	0.004	['RNF31', 'RELA', 'TRAF6', 'MAP3K7', 'TRAF2', 'IL1R1']	0.005988023952095809	HSC1	sensor
GO:0012501	BP	e	programmed cell death	(10, 15)	(384, 3513)	3.9530718835929393e-07	3	10	0.004	['RELA', 'TRAF6', 'NFKBIA', 'MYD88', 'TNFAIP3', 'CYLD', 'CFLAR', 'BIRC2', 'MAP3K7', 'TRAF2']	0.005988023952095809	HSC1	sensor
GO:2001236	BP	e	regulation of extrinsic apoptotic signaling pathway	(5, 15)	(40, 3513)	4.0884029170507155e-07	8	5	0.004	['RELA', 'TNFAIP3', 'CYLD', 'CFLAR', 'TRAF2']	0.005988023952095809	HSC1	sensor
GO:0071219	BP	e	cellular response to molecule of bacterial origin	(5, 15)	(40, 3513)	4.0884029170507155e-07	5	5	0.004	['RELA', 'TRAF6', 'NFKBIA', 'MYD88', 'TNFAIP3']	0.005988023952095809	HSC1	sensor
GO:0002449	BP	e	lymphocyte mediated immunity	(5, 15)	(41, 3513)	4.6451074186409924e-07	4	5	0.004	['TRAF6', 'MYD88', 'MAP3K7', 'TRAF2', 'IL1R1']	0.005988023952095809	HSC1	sensor
GO:0051403	BP	e	stress-activated MAPK cascade	(5, 15)	(42, 3513)	5.260219437283402e-07	7	5	0.006	['TRAF6', 'MYD88', 'CYLD', 'MAP3K7', 'TRAF2']	0.007984031936127744	HSC1	sensor
GO:0009617	BP	e	response to bacterium	(6, 15)	(83, 3513)	6.125842759615451e-07	5	6	0.006	['RNF31', 'RELA', 'TRAF6', 'NFKBIA', 'MYD88', 'TNFAIP3']	0.007984031936127744	HSC1	sensor
GO:0007250	BP	e	activation of NF-kappaB-inducing kinase activity	(3, 15)	(5, 3513)	6.270022310450663e-07	12	3	0.006	['MAP3K7', 'TRAF2', 'TRAF6']	0.007984031936127744	HSC1	sensor
GO:0031098	BP	e	stress-activated protein kinase signaling cascade	(5, 15)	(44, 3513)	6.683397794051037e-07	6	5	0.006	['TRAF6', 'MYD88', 'CYLD', 'MAP3K7', 'TRAF2']	0.007984031936127744	HSC1	sensor
GO:0019219	BP	e	regulation of nucleobase-containing compound metabolic process	(13, 15)	(861, 3513)	6.781316789572871e-07	5	13	0.006	['RNF31', 'RELA', 'TRAF6', 'NFKBIA', 'MYD88', 'NCOA5', 'TNFAIP3', 'NFKB2', 'CFLAR', 'CYLD', 'BIRC2', 'MAP3K7', 'TRAF2']	0.007984031936127744	HSC1	sensor
GO:0008219	BP	e	cell death	(10, 15)	(408, 3513)	7.051654521020551e-07	2	10	0.006	['RELA', 'TRAF6', 'NFKBIA', 'MYD88', 'TNFAIP3', 'CYLD', 'CFLAR', 'BIRC2', 'MAP3K7', 'TRAF2']	0.007984031936127744	HSC1	sensor
GO:0071216	BP	e	cellular response to biotic stimulus	(5, 15)	(46, 3513)	8.395442666435435e-07	3	5	0.006	['RELA', 'TRAF6', 'NFKBIA', 'MYD88', 'TNFAIP3']	0.007984031936127744	HSC1	sensor
GO:0006950	BP	e	response to stress	(12, 15)	(698, 3513)	8.77763023606273e-07	2	12	0.006	['RNF31', 'RELA', 'TRAF6', 'NFKBIA', 'MYD88', 'TNFAIP3', 'CYLD', 'CFLAR', 'BIRC2', 'MAP3K7', 'TRAF2', 'IL1R1']	0.007984031936127744	HSC1	sensor
GO:2000112	BP	e	regulation of cellular macromolecule biosynthetic process	(13, 15)	(882, 3513)	9.163367383775953e-07	6	13	0.006	['RNF31', 'RELA', 'TRAF6', 'NFKBIA', 'MYD88', 'NCOA5', 'TNFAIP3', 'NFKB2', 'CFLAR', 'CYLD', 'BIRC2', 'MAP3K7', 'TRAF2']	0.007984031936127744	HSC1	sensor
GO:0010556	BP	e	regulation of macromolecule biosynthetic process	(13, 15)	(886, 3513)	9.695726184765329e-07	5	13	0.006	['RNF31', 'RELA', 'TRAF6', 'NFKBIA', 'MYD88', 'NCOA5', 'TNFAIP3', 'NFKB2', 'CFLAR', 'CYLD', 'BIRC2', 'MAP3K7', 'TRAF2']	0.007984031936127744	HSC1	sensor
GO:1901700	BP	e	response to oxygen-containing compound	(9, 15)	(314, 3513)	1.0061054487074333e-06	3	9	0.006	['RELA', 'TRAF6', 'NFKBIA', 'MYD88', 'NCOA5', 'TNFAIP3', 'CFLAR', 'BIRC2', 'TRAF2']	0.007984031936127744	HSC1	sensor
GO:1901698	BP	e	response to nitrogen compound	(8, 15)	(226, 3513)	1.1282532156120028e-06	3	8	0.006	['RELA', 'NFKBIA', 'MYD88', 'NCOA5', 'TNFAIP3', 'CFLAR', 'BIRC2', 'TRAF2']	0.007984031936127744	HSC1	sensor
GO:0034654	BP	e	nucleobase-containing compound biosynthetic process	(13, 15)	(903, 3513)	1.2288687479902836e-06	5	13	0.006	['RNF31', 'RELA', 'TRAF6', 'NFKBIA', 'MYD88', 'NCOA5', 'TNFAIP3', 'NFKB2', 'CFLAR', 'CYLD', 'BIRC2', 'MAP3K7', 'TRAF2']	0.007984031936127744	HSC1	sensor
GO:0002708	BP	e	positive regulation of lymphocyte mediated immunity	(4, 15)	(21, 3513)	1.2356036062657215e-06	7	4	0.006	['MAP3K7', 'TRAF2', 'TRAF6', 'IL1R1']	0.007984031936127744	HSC1	sensor
GO:0002824	BP	e	positive regulation of adaptive immune response based on somatic recombination of immune receptors built from immunoglobulin superfamily domains	(4, 15)	(21, 3513)	1.2356036062657215e-06	7	4	0.006	['MAP3K7', 'TRAF2', 'TRAF6', 'IL1R1']	0.007984031936127744	HSC1	sensor
GO:1901701	BP	e	cellular response to oxygen-containing compound	(8, 15)	(229, 3513)	1.2488325629120207e-06	4	8	0.006	['RELA', 'TRAF6', 'NFKBIA', 'MYD88', 'NCOA5', 'TNFAIP3', 'CFLAR', 'TRAF2']	0.007984031936127744	HSC1	sensor
GO:0060544	BP	e	regulation of necroptotic process	(3, 15)	(6, 3513)	1.2507887038557184e-06	7	3	0.006	['BIRC2', 'CYLD', 'CFLAR']	0.007984031936127744	HSC1	sensor
GO:0070431	BP	e	nucleotide-binding oligomerization domain containing 2 signaling pathway	(3, 15)	(6, 3513)	1.2507887038557184e-06	8	3	0.006	['RELA', 'TNFAIP3', 'NFKBIA']	0.007984031936127744	HSC1	sensor
GO:0032496	BP	e	response to lipopolysaccharide	(5, 15)	(50, 3513)	1.2852962479772825e-06	5	5	0.006	['RELA', 'TRAF6', 'NFKBIA', 'MYD88', 'TNFAIP3']	0.007984031936127744	HSC1	sensor
GO:0031326	BP	e	regulation of cellular biosynthetic process	(13, 15)	(907, 3513)	1.2984380572235794e-06	5	13	0.006	['RNF31', 'RELA', 'TRAF6', 'NFKBIA', 'MYD88', 'NCOA5', 'TNFAIP3', 'NFKB2', 'CFLAR', 'CYLD', 'BIRC2', 'MAP3K7', 'TRAF2']	0.007984031936127744	HSC1	sensor
GO:0010467	BP	e	gene expression	(15, 15)	(1430, 3513)	1.3361946997000149e-06	4	15	0.006	['RNF31', 'RELA', 'TRAF6', 'NFKBIA', 'MYD88', 'NCOA5', 'TNFAIP3', 'NFKB2', 'CFLAR', 'CYLD', 'ZNF638', 'BIRC2', 'MAP3K7', 'TRAF2', 'IL1R1']	0.007984031936127744	HSC1	sensor
GO:0009889	BP	e	regulation of biosynthetic process	(13, 15)	(917, 3513)	1.4883963328066062e-06	4	13	0.006	['RNF31', 'RELA', 'TRAF6', 'NFKBIA', 'MYD88', 'NCOA5', 'TNFAIP3', 'NFKB2', 'CFLAR', 'CYLD', 'BIRC2', 'MAP3K7', 'TRAF2']	0.007984031936127744	HSC1	sensor
GO:0002702	BP	e	positive regulation of production of molecular mediator of immune response	(4, 15)	(22, 3513)	1.5063863902729916e-06	7	4	0.006	['MAP3K7', 'TRAF2', 'TRAF6', 'IL1R1']	0.007984031936127744	HSC1	sensor
GO:0002821	BP	e	positive regulation of adaptive immune response	(4, 15)	(22, 3513)	1.5063863902729916e-06	6	4	0.006	['MAP3K7', 'TRAF2', 'TRAF6', 'IL1R1']	0.007984031936127744	HSC1	sensor
GO:0042221	BP	e	response to chemical	(12, 15)	(733, 3513)	1.533295531211865e-06	2	12	0.006	['RELA', 'TRAF6', 'NFKBIA', 'MYD88', 'NCOA5', 'TNFAIP3', 'CYLD', 'CFLAR', 'BIRC2', 'MAP3K7', 'TRAF2', 'IL1R1']	0.007984031936127744	HSC1	sensor
GO:0016070	BP	e	RNA metabolic process	(14, 15)	(1150, 3513)	1.6082384020190306e-06	6	14	0.006	['RNF31', 'RELA', 'TRAF6', 'NFKBIA', 'MYD88', 'NCOA5', 'TNFAIP3', 'NFKB2', 'CFLAR', 'CYLD', 'ZNF638', 'BIRC2', 'MAP3K7', 'TRAF2']	0.007984031936127744	HSC1	sensor
GO:0019438	BP	e	aromatic compound biosynthetic process	(13, 15)	(925, 3513)	1.6582820008024163e-06	4	13	0.006	['RNF31', 'RELA', 'TRAF6', 'NFKBIA', 'MYD88', 'NCOA5', 'TNFAIP3', 'NFKB2', 'CFLAR', 'CYLD', 'BIRC2', 'MAP3K7', 'TRAF2']	0.007984031936127744	HSC1	sensor
GO:0018130	BP	e	heterocycle biosynthetic process	(13, 15)	(925, 3513)	1.6582820008024163e-06	4	13	0.006	['RNF31', 'RELA', 'TRAF6', 'NFKBIA', 'MYD88', 'NCOA5', 'TNFAIP3', 'NFKB2', 'CFLAR', 'CYLD', 'BIRC2', 'MAP3K7', 'TRAF2']	0.007984031936127744	HSC1	sensor
GO:0097191	BP	e	extrinsic apoptotic signaling pathway	(5, 15)	(53, 3513)	1.7283505631762616e-06	6	5	0.006	['RELA', 'TNFAIP3', 'CYLD', 'CFLAR', 'TRAF2']	0.007984031936127744	HSC1	sensor
GO:0002237	BP	e	response to molecule of bacterial origin	(5, 15)	(53, 3513)	1.7283505631762616e-06	4	5	0.006	['RELA', 'TRAF6', 'NFKBIA', 'MYD88', 'TNFAIP3']	0.007984031936127744	HSC1	sensor
GO:0002831	BP	e	regulation of response to biotic stimulus	(5, 15)	(53, 3513)	1.7283505631762616e-06	4	5	0.006	['RNF31', 'TRAF6', 'TNFAIP3', 'BIRC2', 'MAP3K7']	0.007984031936127744	HSC1	sensor
GO:0065009	BP	e	regulation of molecular function	(11, 15)	(583, 3513)	1.735036440688222e-06	2	11	0.006	['RNF31', 'RELA', 'TRAF6', 'NFKBIA', 'MYD88', 'TNFAIP3', 'CYLD', 'CFLAR', 'BIRC2', 'MAP3K7', 'TRAF2']	0.007984031936127744	HSC1	sensor
GO:0002443	BP	e	leukocyte mediated immunity	(5, 15)	(54, 3513)	1.9001498945222955e-06	3	5	0.006	['TRAF6', 'MYD88', 'MAP3K7', 'TRAF2', 'IL1R1']	0.007984031936127744	HSC1	sensor
GO:0062098	BP	e	regulation of programmed necrotic cell death	(3, 15)	(7, 3513)	2.183266771683437e-06	6	3	0.006	['BIRC2', 'CYLD', 'CFLAR']	0.007984031936127744	HSC1	sensor
GO:1901362	BP	e	organic cyclic compound biosynthetic process	(13, 15)	(949, 3513)	2.279813326713784e-06	4	13	0.008	['RNF31', 'RELA', 'TRAF6', 'NFKBIA', 'MYD88', 'NCOA5', 'TNFAIP3', 'NFKB2', 'CFLAR', 'CYLD', 'BIRC2', 'MAP3K7', 'TRAF2']	0.00998003992015968	HSC1	sensor
GO:0002700	BP	e	regulation of production of molecular mediator of immune response	(4, 15)	(25, 3513)	2.58543032682664e-06	6	4	0.008	['MAP3K7', 'TRAF2', 'TRAF6', 'IL1R1']	0.00998003992015968	HSC1	sensor
GO:0002705	BP	e	positive regulation of leukocyte mediated immunity	(4, 15)	(25, 3513)	2.58543032682664e-06	6	4	0.008	['MAP3K7', 'TRAF2', 'TRAF6', 'IL1R1']	0.00998003992015968	HSC1	sensor
GO:0046328	BP	e	regulation of JNK cascade	(4, 15)	(25, 3513)	2.58543032682664e-06	9	4	0.008	['CYLD', 'TRAF2', 'TRAF6', 'MYD88']	0.00998003992015968	HSC1	sensor
GO:0050852	BP	e	T cell receptor signaling pathway	(4, 15)	(25, 3513)	2.58543032682664e-06	10	4	0.008	['RNF31', 'RELA', 'TRAF6', 'MAP3K7']	0.00998003992015968	HSC1	sensor
GO:0071396	BP	e	cellular response to lipid	(6, 15)	(112, 3513)	3.638236411290244e-06	5	6	0.008	['RELA', 'TRAF6', 'NFKBIA', 'MYD88', 'TNFAIP3', 'CFLAR']	0.00998003992015968	HSC1	sensor
GO:0051716	BP	e	cellular response to stimulus	(14, 15)	(1227, 3513)	3.8867546894113625e-06	2	14	0.008	['RNF31', 'RELA', 'TRAF6', 'NFKBIA', 'MYD88', 'NCOA5', 'TNFAIP3', 'NFKB2', 'CFLAR', 'CYLD', 'BIRC2', 'MAP3K7', 'TRAF2', 'IL1R1']	0.00998003992015968	HSC1	sensor
GO:0043408	BP	e	regulation of MAPK cascade	(6, 15)	(114, 3513)	4.0374946262067934e-06	7	6	0.008	['TRAF6', 'MYD88', 'CYLD', 'CFLAR', 'MAP3K7', 'TRAF2']	0.00998003992015968	HSC1	sensor
GO:0002706	BP	e	regulation of lymphocyte mediated immunity	(4, 15)	(29, 3513)	4.805617727098223e-06	6	4	0.008	['MAP3K7', 'TRAF2', 'TRAF6', 'IL1R1']	0.00998003992015968	HSC1	sensor
GO:0050851	BP	e	antigen receptor-mediated signaling pathway	(4, 15)	(29, 3513)	4.805617727098223e-06	9	4	0.008	['RNF31', 'RELA', 'TRAF6', 'MAP3K7']	0.00998003992015968	HSC1	sensor
GO:0032743	BP	e	positive regulation of interleukin-2 production	(3, 15)	(9, 3513)	5.212996962497858e-06	8	3	0.008	['MAP3K7', 'TRAF2', 'TRAF6']	0.00998003992015968	HSC1	sensor
GO:0010939	BP	e	regulation of necrotic cell death	(3, 15)	(9, 3513)	5.212996962497858e-06	5	3	0.008	['BIRC2', 'CYLD', 'CFLAR']	0.00998003992015968	HSC1	sensor
GO:0031349	BP	e	positive regulation of defense response	(4, 15)	(30, 3513)	5.530991895764434e-06	6	4	0.008	['RNF31', 'MAP3K7', 'TRAF6', 'NFKBIA']	0.00998003992015968	HSC1	sensor
GO:0000209	BP	e	protein polyubiquitination	(5, 15)	(68, 3513)	6.056105166236976e-06	10	5	0.008	['RNF31', 'TRAF6', 'TNFAIP3', 'BIRC2', 'TRAF2']	0.00998003992015968	HSC1	sensor
GO:0009893	BP	e	positive regulation of metabolic process	(12, 15)	(834, 3513)	6.6031222043161805e-06	4	12	0.008	['RNF31', 'RELA', 'TRAF6', 'NFKBIA', 'MYD88', 'TNFAIP3', 'NFKB2', 'CFLAR', 'BIRC2', 'MAP3K7', 'TRAF2', 'IL1R1']	0.00998003992015968	HSC1	sensor
GO:0060255	BP	e	regulation of macromolecule metabolic process	(14, 15)	(1284, 3513)	7.19847949167571e-06	4	14	0.008	['RNF31', 'RELA', 'TRAF6', 'NFKBIA', 'MYD88', 'NCOA5', 'TNFAIP3', 'NFKB2', 'CFLAR', 'CYLD', 'BIRC2', 'MAP3K7', 'TRAF2', 'IL1R1']	0.00998003992015968	HSC1	sensor
GO:0043507	BP	e	positive regulation of JUN kinase activity	(3, 15)	(10, 3513)	7.428036881041641e-06	13	3	0.008	['MAP3K7', 'TRAF2', 'TRAF6']	0.00998003992015968	HSC1	sensor
GO:0090304	BP	e	nucleic acid metabolic process	(14, 15)	(1305, 3513)	8.967711331405866e-06	5	14	0.008	['RNF31', 'RELA', 'TRAF6', 'NFKBIA', 'MYD88', 'NCOA5', 'TNFAIP3', 'NFKB2', 'CFLAR', 'CYLD', 'ZNF638', 'BIRC2', 'MAP3K7', 'TRAF2']	0.00998003992015968	HSC1	sensor
GO:0000165	BP	e	MAPK cascade	(6, 15)	(132, 3513)	9.517700638080336e-06	6	6	0.008	['TRAF6', 'MYD88', 'CYLD', 'CFLAR', 'MAP3K7', 'TRAF2']	0.00998003992015968	HSC1	sensor
GO:0010243	BP	e	response to organonitrogen compound	(7, 15)	(208, 3513)	9.887999129891977e-06	4	7	0.008	['RELA', 'NFKBIA', 'MYD88', 'NCOA5', 'TNFAIP3', 'CFLAR', 'BIRC2']	0.00998003992015968	HSC1	sensor
GO:0051239	BP	e	regulation of multicellular organismal process	(9, 15)	(412, 3513)	1.0106388661643028e-05	3	9	0.008	['RELA', 'TRAF6', 'NFKBIA', 'MYD88', 'TNFAIP3', 'CYLD', 'MAP3K7', 'TRAF2', 'IL1R1']	0.00998003992015968	HSC1	sensor
GO:0070266	BP	e	necroptotic process	(3, 15)	(11, 3513)	1.0187351880952657e-05	5	3	0.008	['BIRC2', 'CYLD', 'CFLAR']	0.00998003992015968	HSC1	sensor
GO:0002440	BP	e	production of molecular mediator of immune response	(4, 15)	(36, 3513)	1.1710022903162883e-05	5	4	0.008	['MAP3K7', 'TRAF2', 'TRAF6', 'IL1R1']	0.00998003992015968	HSC1	sensor
GO:0002699	BP	e	positive regulation of immune effector process	(4, 15)	(36, 3513)	1.1710022903162883e-05	5	4	0.008	['MAP3K7', 'TRAF2', 'TRAF6', 'IL1R1']	0.00998003992015968	HSC1	sensor
GO:0002429	BP	e	immune response-activating cell surface receptor signaling pathway	(4, 15)	(36, 3513)	1.1710022903162883e-05	8	4	0.008	['RNF31', 'RELA', 'TRAF6', 'MAP3K7']	0.00998003992015968	HSC1	sensor
GO:0002757	BP	e	immune response-activating signal transduction	(4, 15)	(36, 3513)	1.1710022903162883e-05	7	4	0.008	['RNF31', 'RELA', 'TRAF6', 'MAP3K7']	0.00998003992015968	HSC1	sensor
GO:0043410	BP	e	positive regulation of MAPK cascade	(5, 15)	(78, 3513)	1.1973255918450696e-05	8	5	0.008	['TRAF6', 'MYD88', 'CFLAR', 'MAP3K7', 'TRAF2']	0.00998003992015968	HSC1	sensor
GO:0002252	BP	e	immune effector process	(5, 15)	(79, 3513)	1.275150450197748e-05	2	5	0.008	['TRAF6', 'MYD88', 'MAP3K7', 'TRAF2', 'IL1R1']	0.00998003992015968	HSC1	sensor
GO:0001959	BP	e	regulation of cytokine-mediated signaling pathway	(4, 15)	(37, 3513)	1.3096354567178857e-05	6	4	0.008	['TRAF2', 'TNFAIP3', 'CYLD', 'IL1R1']	0.00998003992015968	HSC1	sensor
GO:0002703	BP	e	regulation of leukocyte mediated immunity	(4, 15)	(37, 3513)	1.3096354567178857e-05	5	4	0.008	['MAP3K7', 'TRAF2', 'TRAF6', 'IL1R1']	0.00998003992015968	HSC1	sensor
GO:0002764	BP	e	immune response-regulating signaling pathway	(4, 15)	(38, 3513)	1.4600235388309519e-05	5	4	0.008	['RNF31', 'RELA', 'TRAF6', 'MAP3K7']	0.00998003992015968	HSC1	sensor
GO:0070302	BP	e	regulation of stress-activated protein kinase signaling cascade	(4, 15)	(38, 3513)	1.4600235388309519e-05	7	4	0.008	['CYLD', 'TRAF2', 'TRAF6', 'MYD88']	0.00998003992015968	HSC1	sensor
GO:0060759	BP	e	regulation of response to cytokine stimulus	(4, 15)	(38, 3513)	1.4600235388309519e-05	4	4	0.008	['TRAF2', 'TNFAIP3', 'CYLD', 'IL1R1']	0.00998003992015968	HSC1	sensor
GO:0032872	BP	e	regulation of stress-activated MAPK cascade	(4, 15)	(38, 3513)	1.4600235388309519e-05	8	4	0.008	['CYLD', 'TRAF2', 'TRAF6', 'MYD88']	0.00998003992015968	HSC1	sensor
GO:0002768	BP	e	immune response-regulating cell surface receptor signaling pathway	(4, 15)	(38, 3513)	1.4600235388309519e-05	6	4	0.008	['RNF31', 'RELA', 'TRAF6', 'MAP3K7']	0.00998003992015968	HSC1	sensor
GO:0045088	BP	e	regulation of innate immune response	(4, 15)	(39, 3513)	1.6227851752213643e-05	6	4	0.008	['BIRC2', 'MAP3K7', 'TNFAIP3', 'TRAF6']	0.00998003992015968	HSC1	sensor
GO:0019222	BP	e	regulation of metabolic process	(14, 15)	(1367, 3513)	1.6795043315348074e-05	3	14	0.008	['RNF31', 'RELA', 'TRAF6', 'NFKBIA', 'MYD88', 'NCOA5', 'TNFAIP3', 'NFKB2', 'CFLAR', 'CYLD', 'BIRC2', 'MAP3K7', 'TRAF2', 'IL1R1']	0.00998003992015968	HSC1	sensor
GO:0097396	BP	e	response to interleukin-17	(2, 15)	(2, 3513)	1.702106137498906e-05	5	2	0.008	['TRAF2', 'TRAF6']	0.00998003992015968	HSC1	sensor
GO:0097400	BP	e	interleukin-17-mediated signaling pathway	(2, 15)	(2, 3513)	1.702106137498906e-05	7	2	0.008	['TRAF2', 'TRAF6']	0.00998003992015968	HSC1	sensor
GO:0097398	BP	e	cellular response to interleukin-17	(2, 15)	(2, 3513)	1.702106137498906e-05	6	2	0.008	['TRAF2', 'TRAF6']	0.00998003992015968	HSC1	sensor
GO:0043506	BP	e	regulation of JUN kinase activity	(3, 15)	(13, 3513)	1.756759567956228e-05	12	3	0.016	['MAP3K7', 'TRAF2', 'TRAF6']	0.017964071856287425	HSC1	sensor
GO:2001233	BP	e	regulation of apoptotic signaling pathway	(5, 15)	(86, 3513)	1.9374665105763112e-05	7	5	0.016	['RELA', 'TNFAIP3', 'CYLD', 'CFLAR', 'TRAF2']	0.017964071856287425	HSC1	sensor
GO:0051247	BP	e	positive regulation of protein metabolic process	(8, 15)	(329, 3513)	1.9475225204902214e-05	6	8	0.016	['RELA', 'TRAF6', 'NFKBIA', 'TNFAIP3', 'CFLAR', 'BIRC2', 'MAP3K7', 'TRAF2']	0.017964071856287425	HSC1	sensor
GO:0048522	BP	e	positive regulation of cellular process	(13, 15)	(1139, 3513)	2.1582740467762522e-05	4	13	0.016	['RNF31', 'RELA', 'TRAF6', 'NFKBIA', 'MYD88', 'TNFAIP3', 'NFKB2', 'CFLAR', 'CYLD', 'BIRC2', 'MAP3K7', 'TRAF2', 'IL1R1']	0.017964071856287425	HSC1	sensor
GO:0046330	BP	e	positive regulation of JNK cascade	(3, 15)	(14, 3513)	2.230139612900081e-05	10	3	0.018	['TRAF2', 'TRAF6', 'MYD88']	0.01996007984031936	HSC1	sensor
GO:0002253	BP	e	activation of immune response	(4, 15)	(43, 3513)	2.4103894707884823e-05	6	4	0.018	['RNF31', 'RELA', 'TRAF6', 'MAP3K7']	0.01996007984031936	HSC1	sensor
GO:0033993	BP	e	response to lipid	(6, 15)	(158, 3513)	2.6902178065051833e-05	4	6	0.02	['RELA', 'TRAF6', 'NFKBIA', 'MYD88', 'TNFAIP3', 'CFLAR']	0.021956087824351298	HSC1	sensor
GO:0050896	BP	e	response to stimulus	(14, 15)	(1417, 3513)	2.7256339262884192e-05	1	14	0.022	['RNF31', 'RELA', 'TRAF6', 'NFKBIA', 'MYD88', 'NCOA5', 'TNFAIP3', 'NFKB2', 'CFLAR', 'CYLD', 'BIRC2', 'MAP3K7', 'TRAF2', 'IL1R1']	0.023952095808383235	HSC1	sensor
GO:0070534	BP	e	protein K63-linked ubiquitination	(3, 15)	(15, 3513)	2.7805222706618235e-05	11	3	0.022	['BIRC2', 'TRAF2', 'TRAF6']	0.023952095808383235	HSC1	sensor
GO:0006139	BP	e	nucleobase-containing compound metabolic process	(14, 15)	(1423, 3513)	2.88512337275248e-05	4	14	0.026	['RNF31', 'RELA', 'TRAF6', 'NFKBIA', 'MYD88', 'NCOA5', 'TNFAIP3', 'NFKB2', 'CFLAR', 'CYLD', 'ZNF638', 'BIRC2', 'MAP3K7', 'TRAF2']	0.027944111776447105	HSC1	sensor
GO:0051607	BP	e	defense response to virus	(4, 15)	(45, 3513)	2.8954510331605046e-05	7	4	0.026	['BIRC2', 'RELA', 'TNFAIP3', 'MYD88']	0.027944111776447105	HSC1	sensor
GO:0140546	BP	e	defense response to symbiont	(4, 15)	(45, 3513)	2.8954510331605046e-05	6	4	0.026	['BIRC2', 'RELA', 'TNFAIP3', 'MYD88']	0.027944111776447105	HSC1	sensor
GO:0044271	BP	e	cellular nitrogen compound biosynthetic process	(13, 15)	(1169, 3513)	2.963267432189284e-05	4	13	0.026	['RNF31', 'RELA', 'TRAF6', 'NFKBIA', 'MYD88', 'NCOA5', 'TNFAIP3', 'NFKB2', 'CFLAR', 'CYLD', 'BIRC2', 'MAP3K7', 'TRAF2']	0.027944111776447105	HSC1	sensor
GO:0033554	BP	e	cellular response to stress	(9, 15)	(473, 3513)	3.18855138282454e-05	3	9	0.028	['RELA', 'TRAF6', 'NFKBIA', 'MYD88', 'TNFAIP3', 'CYLD', 'CFLAR', 'MAP3K7', 'TRAF2']	0.029940119760479042	HSC1	sensor
GO:0032103	BP	e	positive regulation of response to external stimulus	(4, 15)	(47, 3513)	3.448746419786369e-05	5	4	0.03	['RNF31', 'MAP3K7', 'TRAF6', 'NFKBIA']	0.031936127744510975	HSC1	sensor
GO:1901652	BP	e	response to peptide	(5, 15)	(97, 3513)	3.491311853559528e-05	5	5	0.03	['RELA', 'NFKBIA', 'NCOA5', 'TNFAIP3', 'CFLAR']	0.031936127744510975	HSC1	sensor
GO:0010604	BP	e	positive regulation of macromolecule metabolic process	(11, 15)	(786, 3513)	3.6793816939337824e-05	5	11	0.03	['RELA', 'TRAF6', 'NFKBIA', 'MYD88', 'TNFAIP3', 'NFKB2', 'CFLAR', 'BIRC2', 'MAP3K7', 'TRAF2', 'IL1R1']	0.031936127744510975	HSC1	sensor
GO:0051171	BP	e	regulation of nitrogen compound metabolic process	(13, 15)	(1196, 3513)	3.911595284296804e-05	4	13	0.03	['RNF31', 'RELA', 'TRAF6', 'NFKBIA', 'MYD88', 'NCOA5', 'TNFAIP3', 'NFKB2', 'CFLAR', 'CYLD', 'BIRC2', 'MAP3K7', 'TRAF2']	0.031936127744510975	HSC1	sensor
GO:0034645	BP	e	cellular macromolecule biosynthetic process	(13, 15)	(1197, 3513)	3.9514958781061084e-05	5	13	0.03	['RNF31', 'RELA', 'TRAF6', 'NFKBIA', 'MYD88', 'NCOA5', 'TNFAIP3', 'NFKB2', 'CFLAR', 'CYLD', 'BIRC2', 'MAP3K7', 'TRAF2']	0.031936127744510975	HSC1	sensor
GO:0046483	BP	e	heterocycle metabolic process	(14, 15)	(1457, 3513)	3.9630079158686576e-05	3	14	0.03	['RNF31', 'RELA', 'TRAF6', 'NFKBIA', 'MYD88', 'NCOA5', 'TNFAIP3', 'NFKB2', 'CFLAR', 'CYLD', 'ZNF638', 'BIRC2', 'MAP3K7', 'TRAF2']	0.031936127744510975	HSC1	sensor
GO:0009059	BP	e	macromolecule biosynthetic process	(13, 15)	(1200, 3513)	4.0734254230461004e-05	4	13	0.03	['RNF31', 'RELA', 'TRAF6', 'NFKBIA', 'MYD88', 'NCOA5', 'TNFAIP3', 'NFKB2', 'CFLAR', 'CYLD', 'BIRC2', 'MAP3K7', 'TRAF2']	0.031936127744510975	HSC1	sensor
GO:0002697	BP	e	regulation of immune effector process	(4, 15)	(49, 3513)	4.076053898444153e-05	4	4	0.03	['MAP3K7', 'TRAF2', 'TRAF6', 'IL1R1']	0.031936127744510975	HSC1	sensor
GO:0006725	BP	e	cellular aromatic compound metabolic process	(14, 15)	(1461, 3513)	4.111638802638035e-05	3	14	0.03	['RNF31', 'RELA', 'TRAF6', 'NFKBIA', 'MYD88', 'NCOA5', 'TNFAIP3', 'NFKB2', 'CFLAR', 'CYLD', 'ZNF638', 'BIRC2', 'MAP3K7', 'TRAF2']	0.031936127744510975	HSC1	sensor
GO:0048518	BP	e	positive regulation of biological process	(13, 15)	(1208, 3513)	4.4154569679666685e-05	3	13	0.032	['RNF31', 'RELA', 'TRAF6', 'NFKBIA', 'MYD88', 'TNFAIP3', 'NFKB2', 'CFLAR', 'CYLD', 'BIRC2', 'MAP3K7', 'TRAF2', 'IL1R1']	0.033932135728542916	HSC1	sensor
GO:0080090	BP	e	regulation of primary metabolic process	(13, 15)	(1218, 3513)	4.8795817589519655e-05	4	13	0.034	['RNF31', 'RELA', 'TRAF6', 'NFKBIA', 'MYD88', 'NCOA5', 'TNFAIP3', 'NFKB2', 'CFLAR', 'CYLD', 'BIRC2', 'MAP3K7', 'TRAF2']	0.03592814371257485	HSC1	sensor
GO:0070427	BP	e	nucleotide-binding oligomerization domain containing 1 signaling pathway	(2, 15)	(3, 3513)	5.093713809949102e-05	8	2	0.034	['TNFAIP3', 'NFKBIA']	0.03592814371257485	HSC1	sensor
GO:0002467	BP	e	germinal center formation	(2, 15)	(3, 3513)	5.093713809949102e-05	5	2	0.034	['TNFAIP3', 'NFKB2']	0.03592814371257485	HSC1	sensor
GO:0032494	BP	e	response to peptidoglycan	(2, 15)	(3, 3513)	5.093713809949102e-05	5	2	0.034	['RELA', 'MYD88']	0.03592814371257485	HSC1	sensor
GO:1901360	BP	e	organic cyclic compound metabolic process	(14, 15)	(1490, 3513)	5.352335832981179e-05	3	14	0.054	['RNF31', 'RELA', 'TRAF6', 'NFKBIA', 'MYD88', 'NCOA5', 'TNFAIP3', 'NFKB2', 'CFLAR', 'CYLD', 'ZNF638', 'BIRC2', 'MAP3K7', 'TRAF2']	0.05588822355289421	HSC1	sensor
GO:0032874	BP	e	positive regulation of stress-activated MAPK cascade	(3, 15)	(19, 3513)	5.8610497190914554e-05	9	3	0.054	['TRAF2', 'TRAF6', 'MYD88']	0.05588822355289421	HSC1	sensor
GO:0010803	BP	e	regulation of tumor necrosis factor-mediated signaling pathway	(3, 15)	(19, 3513)	5.8610497190914554e-05	7	3	0.054	['TRAF2', 'TNFAIP3', 'CYLD']	0.05588822355289421	HSC1	sensor
GO:0032635	BP	e	interleukin-6 production	(3, 15)	(19, 3513)	5.8610497190914554e-05	6	3	0.054	['TNFAIP3', 'TRAF6', 'MYD88']	0.05588822355289421	HSC1	sensor
GO:0032675	BP	e	regulation of interleukin-6 production	(3, 15)	(19, 3513)	5.8610497190914554e-05	7	3	0.054	['TNFAIP3', 'TRAF6', 'MYD88']	0.05588822355289421	HSC1	sensor
GO:0070304	BP	e	positive regulation of stress-activated protein kinase signaling cascade	(3, 15)	(19, 3513)	5.8610497190914554e-05	8	3	0.054	['TRAF2', 'TRAF6', 'MYD88']	0.05588822355289421	HSC1	sensor
GO:0032088	BP	e	negative regulation of NF-kappaB transcription factor activity	(3, 15)	(19, 3513)	5.8610497190914554e-05	12	3	0.054	['TNFAIP3', 'CYLD', 'NFKBIA']	0.05588822355289421	HSC1	sensor
GO:0042981	BP	e	regulation of apoptotic process	(7, 15)	(279, 3513)	6.827690472952648e-05	6	7	0.054	['RELA', 'TRAF6', 'TNFAIP3', 'CYLD', 'CFLAR', 'BIRC2', 'TRAF2']	0.05588822355289421	HSC1	sensor
GO:0070647	BP	e	protein modification by small protein conjugation or removal	(7, 15)	(279, 3513)	6.827690472952648e-05	7	7	0.054	['RNF31', 'RELA', 'TRAF6', 'TNFAIP3', 'CYLD', 'BIRC2', 'TRAF2']	0.05588822355289421	HSC1	sensor
GO:0043406	BP	e	positive regulation of MAP kinase activity	(3, 15)	(20, 3513)	6.877656658229893e-05	12	3	0.054	['MAP3K7', 'TRAF2', 'TRAF6']	0.05588822355289421	HSC1	sensor
GO:0031323	BP	e	regulation of cellular metabolic process	(13, 15)	(1265, 3513)	7.712105750823978e-05	4	13	0.056	['RNF31', 'RELA', 'TRAF6', 'NFKBIA', 'MYD88', 'NCOA5', 'TNFAIP3', 'NFKB2', 'CFLAR', 'CYLD', 'BIRC2', 'MAP3K7', 'TRAF2']	0.05788423153692615	HSC1	sensor
GO:0043067	BP	e	regulation of programmed cell death	(7, 15)	(285, 3513)	7.836412038671458e-05	5	7	0.056	['RELA', 'TRAF6', 'TNFAIP3', 'CYLD', 'CFLAR', 'BIRC2', 'TRAF2']	0.05788423153692615	HSC1	sensor
GO:0097190	BP	e	apoptotic signaling pathway	(5, 15)	(117, 3513)	8.647853865651769e-05	5	5	0.06	['RELA', 'TNFAIP3', 'CYLD', 'CFLAR', 'TRAF2']	0.06187624750499002	HSC1	sensor
GO:0072575	BP	e	epithelial cell proliferation involved in liver morphogenesis	(2, 15)	(4, 3513)	0.00010162283053795949	4	2	0.062	['TNFAIP3', 'CFLAR']	0.06387225548902195	HSC1	sensor
GO:1904996	BP	e	positive regulation of leukocyte adhesion to vascular endothelial cell	(2, 15)	(4, 3513)	0.00010162283053795949	8	2	0.062	['RELA', 'TRAF6']	0.06387225548902195	HSC1	sensor
GO:0038095	BP	e	Fc-epsilon receptor signaling pathway	(2, 15)	(4, 3513)	0.00010162283053795949	8	2	0.062	['MAP3K7', 'TRAF6']	0.06387225548902195	HSC1	sensor
GO:1901223	BP	e	negative regulation of NIK/NF-kappaB signaling	(2, 15)	(4, 3513)	0.00010162283053795949	8	2	0.062	['RELA', 'CYLD']	0.06387225548902195	HSC1	sensor
GO:0070424	BP	e	regulation of nucleotide-binding oligomerization domain containing signaling pathway	(2, 15)	(4, 3513)	0.00010162283053795949	7	2	0.062	['BIRC2', 'TNFAIP3']	0.06387225548902195	HSC1	sensor
GO:1904994	BP	e	regulation of leukocyte adhesion to vascular endothelial cell	(2, 15)	(4, 3513)	0.00010162283053795949	7	2	0.062	['RELA', 'TRAF6']	0.06387225548902195	HSC1	sensor
GO:2000347	BP	e	positive regulation of hepatocyte proliferation	(2, 15)	(4, 3513)	0.00010162283053795949	7	2	0.062	['TNFAIP3', 'CFLAR']	0.06387225548902195	HSC1	sensor
GO:2000345	BP	e	regulation of hepatocyte proliferation	(2, 15)	(4, 3513)	0.00010162283053795949	6	2	0.062	['TNFAIP3', 'CFLAR']	0.06387225548902195	HSC1	sensor
GO:0072574	BP	e	hepatocyte proliferation	(2, 15)	(4, 3513)	0.00010162283053795949	5	2	0.062	['TNFAIP3', 'CFLAR']	0.06387225548902195	HSC1	sensor
GO:0016575	BP	e	histone deacetylation	(2, 3)	(21, 3513)	0.00010175792602017316	9	2	0.036	['GATAD2B', 'MBD3']	0.03792415169660679	HSC3	sensor
GO:0006476	BP	e	protein deacetylation	(2, 3)	(24, 3513)	0.00013366252979660318	8	2	0.044	['GATAD2B', 'MBD3']	0.04590818363273453	HSC3	sensor
GO:0098732	BP	e	macromolecule deacylation	(2, 3)	(28, 3513)	0.0001829199314652035	5	2	0.056	['GATAD2B', 'MBD3']	0.05788423153692615	HSC3	sensor
GO:0035601	BP	e	protein deacylation	(2, 3)	(28, 3513)	0.0001829199314652035	7	2	0.056	['GATAD2B', 'MBD3']	0.05788423153692615	HSC3	sensor
GO:0006518	BP	e	peptide metabolic process	(16, 25)	(299, 3513)	5.2238774650188864e-12	5	16	0.0	['LARS2', 'MARS2', 'MRPS17', 'MRPL23', 'MTG1', 'WARS2', 'MRPS33', 'CARS2', 'MRPL57', 'HARS2', 'FARS2', 'EARS2', 'MTG2', 'MRPS6', 'MIPEP', 'MRPL43']	0.001996007984031936	HEC1	effector
GO:0006412	BP	e	translation	(15, 25)	(266, 3513)	1.7313555648206106e-11	7	15	0.0	['LARS2', 'MARS2', 'MRPS17', 'MRPL23', 'MTG1', 'WARS2', 'MRPS33', 'CARS2', 'MRPL57', 'HARS2', 'FARS2', 'EARS2', 'MTG2', 'MRPS6', 'MRPL43']	0.001996007984031936	HEC1	effector
GO:0043043	BP	e	peptide biosynthetic process	(15, 25)	(274, 3513)	2.6707511867445615e-11	6	15	0.0	['LARS2', 'MARS2', 'MRPS17', 'MRPL23', 'MTG1', 'WARS2', 'MRPS33', 'CARS2', 'MRPL57', 'HARS2', 'FARS2', 'EARS2', 'MTG2', 'MRPS6', 'MRPL43']	0.001996007984031936	HEC1	effector
GO:0140053	BP	e	mitochondrial gene expression	(10, 25)	(79, 3513)	4.610014132983299e-11	5	10	0.0	['LARS2', 'MRPS17', 'MRPL23', 'MTG1', 'WARS2', 'MRPL57', 'EARS2', 'MTG2', 'TWNK', 'MRPS6']	0.001996007984031936	HEC1	effector
GO:0043603	BP	e	cellular amide metabolic process	(16, 25)	(352, 3513)	6.58159951079703e-11	4	16	0.0	['LARS2', 'MARS2', 'MRPS17', 'MRPL23', 'MTG1', 'WARS2', 'MRPS33', 'CARS2', 'MRPL57', 'HARS2', 'FARS2', 'EARS2', 'MTG2', 'MRPS6', 'MIPEP', 'MRPL43']	0.001996007984031936	HEC1	effector
GO:0032543	BP	e	mitochondrial translation	(9, 25)	(58, 3513)	7.990721637257446e-11	8	9	0.0	['LARS2', 'MRPS17', 'MRPL23', 'MTG1', 'WARS2', 'MRPL57', 'EARS2', 'MTG2', 'MRPS6']	0.001996007984031936	HEC1	effector
GO:0043604	BP	e	amide biosynthetic process	(15, 25)	(297, 3513)	8.634807068503719e-11	5	15	0.0	['LARS2', 'MARS2', 'MRPS17', 'MRPL23', 'MTG1', 'WARS2', 'MRPS33', 'CARS2', 'MRPL57', 'HARS2', 'FARS2', 'EARS2', 'MTG2', 'MRPS6', 'MRPL43']	0.001996007984031936	HEC1	effector
GO:0006418	BP	e	tRNA aminoacylation for protein translation	(7, 25)	(30, 3513)	6.773712135475681e-10	10	7	0.0	['LARS2', 'MARS2', 'WARS2', 'HARS2', 'FARS2', 'EARS2', 'CARS2']	0.001996007984031936	HEC1	effector
GO:0043039	BP	e	tRNA aminoacylation	(7, 25)	(32, 3513)	1.109838241897871e-09	9	7	0.0	['LARS2', 'MARS2', 'WARS2', 'HARS2', 'FARS2', 'EARS2', 'CARS2']	0.001996007984031936	HEC1	effector
GO:0043038	BP	e	amino acid activation	(7, 25)	(32, 3513)	1.109838241897871e-09	7	7	0.0	['LARS2', 'MARS2', 'WARS2', 'HARS2', 'FARS2', 'EARS2', 'CARS2']	0.001996007984031936	HEC1	effector
GO:1901566	BP	e	organonitrogen compound biosynthetic process	(15, 25)	(496, 3513)	1.2111228445293923e-07	4	15	0.0	['LARS2', 'MARS2', 'MRPS17', 'MRPL23', 'MTG1', 'WARS2', 'MRPS33', 'CARS2', 'MRPL57', 'HARS2', 'FARS2', 'EARS2', 'MTG2', 'MRPS6', 'MRPL43']	0.001996007984031936	HEC1	effector
GO:0006399	BP	e	tRNA metabolic process	(8, 25)	(101, 3513)	2.552885488263558e-07	8	8	0.0	['LARS2', 'MARS2', 'WARS2', 'HARS2', 'FARS2', 'EARS2', 'CARS2', 'HARS2']	0.001996007984031936	HEC1	effector
GO:0006520	BP	e	cellular amino acid metabolic process	(7, 25)	(72, 3513)	4.050905975766369e-07	6	7	0.0	['LARS2', 'MARS2', 'WARS2', 'HARS2', 'FARS2', 'EARS2', 'CARS2']	0.001996007984031936	HEC1	effector
GO:0006264	BP	e	mitochondrial DNA replication	(3, 25)	(6, 3513)	6.282131558220952e-06	8	3	0.002	['TWNK', 'SSBP1', 'POLG']	0.003992015968063872	HEC1	effector
GO:0034645	BP	e	cellular macromolecule biosynthetic process	(19, 25)	(1197, 3513)	2.088740656427061e-05	5	19	0.012	['MRPS33', 'MRPL57', 'MRPS6', 'MARS2', 'POLG', 'SSBP1', 'TWNK', 'CARS2', 'LARS2', 'MRPL23', 'WARS2', 'MTG2', 'HARS2', 'MRPS17', 'HARS2', 'FARS2', 'EARS2', 'MTG1', 'MRPL43']	0.013972055888223553	HEC1	effector
GO:0009059	BP	e	macromolecule biosynthetic process	(19, 25)	(1200, 3513)	2.1756732787042393e-05	4	19	0.012	['MRPS33', 'MRPL57', 'MRPS6', 'MARS2', 'POLG', 'SSBP1', 'TWNK', 'CARS2', 'LARS2', 'MRPL23', 'WARS2', 'MTG2', 'HARS2', 'MRPS17', 'HARS2', 'FARS2', 'EARS2', 'MTG1', 'MRPL43']	0.013972055888223553	HEC1	effector
GO:0050794	BP	p	regulation of cellular process	(3, 25)	(1937, 3513)	1.575464999555579e-05	3	3	0.002	['SSBP1', 'MTG1', 'MTG2']	0.003992015968063872	HEC1	effector
GO:0050789	BP	p	regulation of biological process	(4, 25)	(2014, 3513)	4.221839634910832e-05	2	4	0.026	['SSBP1', 'WARS2', 'MTG1', 'MTG2']	0.027944111776447105	HEC1	effector
