# Supplementary material for: Elastic network modeling of cellular networks unveils sensor and effector genes that control information flow
Source: PLoS Comput Biol. 2022 May 31;18(5):e1010181. doi: 10.1371/journal.pcbi.1010181 (PMC9216591; doi:10.1371/journal.pcbi.1010181)
Supplement: S4 Data — (CSV) [file pcbi.1010181.s004.csv]

GO	NS	enrichment	name	ratio_in_study	ratio_in_pop	p_uncorrected	depth	study_count	p_fdr	study_items	p_fdr_fix	cluster_id	cluster_type
GO:0043094	BP	e	cellular metabolic compound salvage	(2, 4)	(14, 1272)	0.0006669630952378029	3	2	0.074	{'SPBC365.20c', 'SPBC23E6.10c'}	0.07584830339321358	PSC1	sensor
GO:0070647	BP	e	protein modification by small protein conjugation or removal	(7, 13)	(76, 1272)	2.660797359633999e-06	7	7	0.0	{'SPCC4G3.07c', 'SPBC4.05', 'SPAC30D11.08c', 'SPAC10F6.05c', 'SPCC645.13', 'SPCC126.07c', 'SPBP35G2.10'}	0.001996007984031936	PSC3	sensor
GO:0006464	BP	e	cellular protein modification process	(8, 13)	(195, 1272)	0.00017179788815161248	6	8	0.034	{'SPCC23B6.03c', 'SPCC4G3.07c', 'SPBC4.05', 'SPAC30D11.08c', 'SPAC10F6.05c', 'SPCC645.13', 'SPCC126.07c', 'SPBP35G2.10'}	0.03592814371257485	PSC3	sensor
GO:0036211	BP	e	protein modification process	(8, 13)	(195, 1272)	0.00017179788815161248	5	8	0.034	{'SPCC23B6.03c', 'SPCC4G3.07c', 'SPBC4.05', 'SPAC30D11.08c', 'SPAC10F6.05c', 'SPCC645.13', 'SPCC126.07c', 'SPBP35G2.10'}	0.03592814371257485	PSC3	sensor
GO:1903507	BP	e	negative regulation of nucleic acid-templated transcription	(5, 13)	(61, 1272)	0.00020607172489604453	9	5	0.034	{'SPCC4G3.07c', 'SPAC30D11.08c', 'SPCC645.13', 'SPCC126.07c', 'SPBP35G2.10'}	0.03592814371257485	PSC3	sensor
GO:0045892	BP	e	negative regulation of transcription, DNA-templated	(5, 13)	(61, 1272)	0.00020607172489604453	10	5	0.034	{'SPCC4G3.07c', 'SPAC30D11.08c', 'SPCC645.13', 'SPCC126.07c', 'SPBP35G2.10'}	0.03592814371257485	PSC3	sensor
GO:1902679	BP	e	negative regulation of RNA biosynthetic process	(5, 13)	(61, 1272)	0.00020607172489604453	8	5	0.034	{'SPCC4G3.07c', 'SPAC30D11.08c', 'SPCC645.13', 'SPCC126.07c', 'SPBP35G2.10'}	0.03592814371257485	PSC3	sensor
GO:0051253	BP	e	negative regulation of RNA metabolic process	(5, 13)	(65, 1272)	0.0002799576973440301	7	5	0.042	{'SPCC4G3.07c', 'SPAC30D11.08c', 'SPCC645.13', 'SPCC126.07c', 'SPBP35G2.10'}	0.043912175648702596	PSC3	sensor
GO:0043412	BP	e	macromolecule modification	(8, 13)	(218, 1272)	0.00038783871383995643	4	8	0.086	{'SPCC23B6.03c', 'SPCC4G3.07c', 'SPBC4.05', 'SPAC30D11.08c', 'SPAC10F6.05c', 'SPCC645.13', 'SPCC126.07c', 'SPBP35G2.10'}	0.08782435129740519	PSC3	sensor
GO:0045934	BP	e	negative regulation of nucleobase-containing compound metabolic process	(5, 13)	(72, 1272)	0.00045646434113166703	6	5	0.088	{'SPCC4G3.07c', 'SPAC30D11.08c', 'SPCC645.13', 'SPCC126.07c', 'SPBP35G2.10'}	0.08982035928143713	PSC3	sensor
GO:0072330	BP	e	monocarboxylic acid biosynthetic process	(4, 58)	(7, 1272)	0.00012328186214726386	7	4	0.046	{'SPCC1235.02', 'SPAC6B12.04c', 'SPAC9E9.09c', 'SPBPB2B2.09c'}	0.04790419161676647	PEC1	effector
